# Supplementary material for: Preparation of plasticized poly (lactic acid) and its influence on the properties of composite materials
Source: PLoS One. 2018 Mar 1;13(3):e0193520. doi: 10.1371/journal.pone.0193520 (PMC5832258; doi:10.1371/journal.pone.0193520)
Supplement: S1 Data — (ZIP) [file pone.0193520.s001.zip]

Archive with 12 entries (11 files):
- Data/
- Data/Fig1.FTIR.opj
- Data/Fig10.DSC.opj
- Data/Fig11.TG.opj
- Data/Fig2.Stress-strain.opj
- Data/Fig3.Mechanical.opj
- Data/Fig5A.TG.opj
- Data/Fig5B.TG.opj
- Data/Fig6A.DSC.opj
- Data/Fig6B.DSC.opj
- Data/Fig7.Tg_Tc_Xc.opj
- Data/Fig9.Mechanical.opj
